# Supplementary material for: The impact of technical failures on recombinant production of soluble proteins in Escherichia coli: a case study on process and protein robustness
Source: Bioprocess Biosyst Eng. 2021 Jan 24;44(6):1049–61. doi: 10.1007/s00449-021-02514-w (PMC8144139; doi:10.1007/s00449-021-02514-w)
Supplement: Supplementary file 3 — Supplementary file3 (XLSX 31 KB) [file 449_2021_2514_MOESM3_ESM.xlsx]

## Sheet: GFP
	after deviation
		reference run			interruption of aeration			interuption of feeding			failure of T control			overfeeding			failure in pH control
growth and substrate consumption	DCW [g L-1]	39.0656	±	1.64757	33.5	±	0.21166	34.5133	±	0.18037	36.71	±	0.18	39.9667	±	0.19218	39.77	±	0.03
	qS [g g-1 h-1]	0.13486	±	0.008418	0.153308	±	0.00400107	0.0272347	±	0.000253659	0.134106	±	0.0083296	0.206711	±	0.00460123	0.121609	±	0.00526453
	µ [h-1]	0.0503645	±	0.0103046	0.0180756	±	0.000163568	-0.00594502	±	-9.18753e-05	0.0414152	±	0.00112053	0.0971743	±	0.000692819	0.0431944	±	0.00076218
specific metabolite rates	qFormate [mg g-1 h-1]	1.42333	±	3.75081	55.2961	±	0.942747	-5.39714	±	0.126585	0.68409	±	0.0239815	5.52156	±	0.0835392	1.59573	±	0.040923
	qAcetate [mg g-1 h-1]	0.315133	±	1.9477	39.4252	±	0.672164	-5.32611	±	0.103615	0.596923	±	0.0209258	1.34533	±	0.0203543	0.653353	±	0.0167555
specific GFP rates and concentrations	qGFP, ext [mg g-1 h-1]	0.0428271	±	0.043873	0.147713	±	0.162993	0.0589095	±	0.0533284	0.0661179	±	0.0623851	0.0643809	±	0.0602386	-0.000927736	±	-0.000933606
	qGFP, int [mg g-1 h-1]	10.29	±	1.74507	-12.139	±	1.48	-7.52588	±	0.912	34.0724	±	4.2526	14.537	±	1.98561	6.4328	±	0.914853
	cGFP, ext [mg g-1]	0.432352	±	0.374514	0.769552	±	0.355821	0.826058	±	0.345664	0.753473	±	0.324707	0.679066	±	0.298249	0.600704	±	0.299723
	cGFP, int [mg g-1]	75.4985	±	6.53836	67.2825	±	4.66314	71.9456	±	4.66314	122.574	±	1.33233	81.9381	±	4.66314	89.2659	±	4.66314
Yields	Yx/s [Cmol Cmol-1]	0.428591	±	0.0530203	0.133238	±	0.00227158	-0.25	±	0.01	0.34899	±	0.0122342	0.531238	±	0.00803745	0.401387	±	0.0102937
	Yco2/s [Cmol Cmol-1]	0.459606	±	0.0341237	-		-	0.869	±	0.00695	0.463	±	0.0037	0.5968	±	0.00477	0.53	±	0.004
	YP/S [Cmol Cmol-1]	0.103701	±	0.0120916	-0.105784	±	0.0130523	-0.370353	±	0.0476721	0.340621	±	0.0360223	0.0944187	±	0.0129789	0.070654	±	0.00936671
	after regeneration
		reference run			interruption of aeration			interuption of feeding			failure of T control			overfeeding			failure in pH control
growth and substrate consumption	DCW [g L-1]	44.6556	±	1.68711	37.7333	±	0.427239	41.2933	±	0.113725	42.92	±	0.45	46.0867	±	0.16773	45.86	±	0.83
	qS [g g-1 h-1]	0.115146	±	0.0125831	0.167353	±	0.00780385	0.143667	±	0.00494394	0.117659	±	0.00571616	0.121467	±	0.00419219	0.109615	±	0.00517541
	µ [h-1]	0.0358605	±	0.00310297	0.0317804	±	0.000761426	0.047767	±	0.000630823	0.0397563	±	0.000806703	0.0409142	±	0.000542379	0.0379415	±	0.000743927
specific metabolite rates	qFormate [mg g-1 h-1]	0.0191863	±	0.616479	-1.82379	±	0.0582864	1.83726	±	0.0389613	-0.40346	±	0.0114144	-0.935247	±	0.0198801	0.231873	±	0.00640137
	qAcetate [mg g-1 h-1]	0.0132612	±	0.172526	-12.4412	±	0.397607	0.786419	±	0.0135313	-0.294183	±	0.00832279	-0.311931	±	-0.00663056	-0.0651024	±	0.0017973
specific GFP rates and concentrations	qGFP, ext [mg g-1 h-1]	0.0587443	±	0.0372808	0.0400288	±	0.0345604	0.0404342	±	0.0314402	0.0686597	±	0.0900993	0.062797	±	0.0841689	0.0596524	±	0.0513895
	qGFP, int [mg g-1 h-1]	12.4616	±	3.75035	10.5845	±	1.72188	19.4842	±	1.96666	22.7802	±	1.32705	21.7059	±	1.99396	11.0073	±	1.43235
	cGFP, ext [mg g-1]	0.615467	±	0.163138	0.838516	±	0.316166	0.834517	±	0.288666	0.918686	±	0.791007	0.830175	±	0.73709	0.757959	±	0.259922
	cGFP, int [mg g-1]	115.912	±	11.0068	102.589	±	4.66314	137.23	±	1.33233	195.852	±	1.33233	157.881	±	1.33233	120.576	±	4.66314
IB formation	cGFP, IB [mg g-1]	0.279372	±	0.0231715	0.260244	±	0.00548099	0.328972	±	0.00481956	0.295983	±	0.0100941	0.264271	±	0.00183714	0.255713	±	0.00114344
Yields	Yx/s [Cmol Cmol-1]	0.352122	±	0.0410244	0.19	±	0.007	0.375727	±	0.00796776	0.38184	±	0.0108027	0.380642	±	0.00809111	0.391151	±	0.0107986
	Yco2/s [Cmol Cmol-1]	0.474597	±	0.0379414	0.5588	±	0.00447	0.472	±	0.00378	0.444	±	0.00355	0.5058	±	0.004	0.5172	±	0.0041
	YP/S [Cmol Cmol-1]	0.142665	±	0.0319354	0.0849074	±	0.0124577	0.182462	±	0.0174671	0.257673	±	0.0118436	0.237057	±	0.0205305	0.133677	±	0.0158434
GFP variations (280 nm)	GFP main peak [%]	85.9	±	0.3	91.0			87.411			85.8229			87.0703			87.1
GFP size distributions (512 nm)	GFP main peak [%]	100	±	0	100			100			100			100			100
GFP activity	ratio (512/ 280 nm) [-]	6200000	±	65000	6.34008e+06			6.30451e+06			6000000			6.2679e+06			6400000

## Sheet: P2Ox
after deviation
		reference runs			interruption of aeration			interruption of feeding			failure in T control			overfeeding			failure in pH control
growth and substrate consumption	DCW [g L-1]	36.5178	±	0.797478	35.4267	±	0.722311	36.2	±	1.50692	35.5	±	1.08523	39.1867	±	0.397157	36.2733	±	0.275923
	qs,Glc [g g-1 h-1]	0.0839971	±	0.00223888	0.0889391	±	0.00638827	0.02	±	0.000708292	0.0885157	±	0.00860681	0.11	±	0.02	0.0829386	±	0.00372462
	µ [h-1]	0.0270928	±	0.00392361	0.00566387	±	0.000178493	0.0134523	±	0.000788625	0.042272	±	0.00188607	0.0829259	±	0.00317504	0.0329463	±	0.000607994
specific metabolite rates	qFormate [mg g-1 h-1]	0.134793	±	0.194659	34.0836	±	1.34679	0.265673	±	0.0177001	-0.0706086	±	-0.00371524	4.81607	±	0.222925	0.615223	±	0.0162752
	qAcetate [mg g-1 h-1]	0.182688	±	0.854828	29.4272	±	1.1628	-0.523987	±	-0.0349099	0.261893	±	0.0137801	2.175	±	0.100676	0.385635	±	0.0102016
specific P2Ox rates and concentrations	qP2Ox, int [mg g-1 h-1]	2.7689	±	0.442256	3.36096	±	1.51874	-0.537939	±	-0.292404	2.30359	±	1.22816	3.74779	±	1.72335	-1.36228	±	-0.977425
	cP2Ox, ext [mg g-1]	0	±	0	0	±	0	0	±	0	0	±	0	0	±	0	0	±	0
	cP2Ox, int [mg g-1]	11.4107	±	2.35425	14.2825	±	2.30892	9.49016	±	2.11374	11.1729	±	2.1617	13.8748	±	2.28561	5.2074	±	2.10374
	actP2Ox,int [U g-1]	37.9491	±	5.60427	13.8936	±	1.61571	22.7915	±	11.0518	45.0193	±	1.6103	33.9488	±	1.31497	34.4642	±	2.0086
Yields	Yx/s [Cmol Cmol-1]	0.4	±	0.0173205	0.0711649	±	0.00281204	-	±	0.179095	0.47	±	0.0283964	0.44	±	0.02	0.44	±	0.0118753
	Yco2/s [Cmol Cmol-1]	0.485579	±	0.0139062	-		-	-		-	0.502714	±	0.00402171	0.459	±	0.0036	0.540933	±	0.00432747
	YP/S [Cmol Cmol-1]	0.0431189	±	0.00655124	0.049	±	0.0213484	-		-	0.0347188	±	0.017239	0.028	±	0.012	-0.0219096	±	-0.0154909
after regeneration
		reference runs			interruption of aeration			interruption of feeding			failure in T control			overfeeding			failure in pH control
growth and substrate consumption	DCW [g L-1]	40.7889	±	1.16437	39.6467	±	0.372201	39.9533	±	0.390043	39.42	±	0.532541	45.1733	±	0.359073	40.1867	±	0.57492
	qs,Glc [g g-1 h-1]	0.0765918	±	0.00196866	0.0771519	±	0.00835798	0.07	±	0.014912	0.0773036	±	0.0122802	0.11	±	0.00642824	0.0763348	±	0.00511745
	µ [h-1]	0.0324653	±	0.00264077	0.0310122	±	0.00155575	0.0297585	±	0.00276806	0.0336381	±	0.00253727	0.0395739	±	0.00111673	0.0308023	±	0.000909276
specific metabolite rates	qFormate [mg g-1 h-1]	0.457408	±	0.159686	-0.124636	±	0.00724954	0.280792	±	0.0283649	0.474254	±	0.0395663	-0.734848	±	0.0266153	0.274978	±	0.0103171
	qAcetate [mg g-1 h-1]	0.23373	±	0.0884217	-9.14521	±	-0.531938	0.156973	±	0.015857	0.409057	±	0.034127	-0.329948	±	0.0119503	0.118069	±	0.00442993
specific P2Ox rates and concentrations	qP2Ox, int [mg g-1 h-1]	6.51688	±	1.54348	5.21802	±	1.67045	5.93348	±	2.78119	8.39311	±	3.26319	3.58371	±	1.06409	8.6254	±	4.41279
	cP2Ox, ext [mg g-1]	0	±	0	0	±	0	0	±	0	0	±	0	0	±	0	0	±	0
	cP2Ox, int [mg g-1]	37.2763	±	4.65137	34.374	±	1.99849	33.3281	±	1.99849	44.9507	±	1.99849	26.3801	±	1.99849	41.1442	±	1.99849
	actP2Ox,int [U g-1]	158.553	±	15.5368	136.688	±	2.63888	136.588	±	3.7486	138.577	±	3.56709	127.554	±	5.33328	133.52	±	2.23827
IB formation	cIB, int [mg g-1]	3.35326	±	0.950719	2.32588	±	0.215379	4.46314	±	0.178108	8.55614	±	0.171263	5.6903	±	0.166966	2.47232	±	0.128202
Yields	Yx/s [Cmol Cmol-1]	0.479498	±	0.0460142	0.38	±	0.02	0.45	±	0.0442031	0.491737	±	0.0410248	0.49	±	0.0176	0.455996	±	0.0171089
	Yco2/s [Cmol Cmol-1]	0.488192	±	0.0206491	0.533	±	0.004	0.49	±	0.00379712	0.473625	±	0.003789	0.61	±	0.00449104	0.511166	±	0.00408933
	YP/S [Cmol Cmol-1]	0.113263	±	0.0240944	0.0748	±	0.02	0.103119	±	0.0395678	0.145077	±	0.0466229	0.052	±	0.0132915	0.150939	±	0.0739727
P2Ox variations (395 nm)	P2Ox main peak [%]	100	±	0	100			100			100			100			100
P2Ox size distribution (395 nm)	P2Ox tetramer peak [%]	100	±	0	100			100			100			100			100
P2Ox specific activity	spec. act. [U mg-1]	2.79848	±	1.03601	2.44886			2.15273			2.42333			2.3839			2.76921
Reinheitszahl (420/ 280 nm)	RZ [-]	0.05	±	0.01	0.0458716			0.057554			0.0468227			0.0369128			0.0485175
